# Supplementary material for: Cytogenetic Identification and Molecular Marker Analysis of Two Wheat–Thinopyrum ponticum Translocations with Stripe Rust Resistance
Source: Plants (Basel). 2024 Dec 25;14(1):27. doi: 10.3390/plants14010027 (PMC11723386; doi:10.3390/plants14010027)
Supplement: Supplementary file 1 [file plants-14-00027-s001.zip]

Archive with 1 entries (1 files):
- plants-3294401-supplementary.pdf
